# Supplementary material for: HiFi-Assembled Mitogenomes of Four Pygmy Grasshoppers Reveal Mito–Nuclear Discordance in Zhengitettix transpicula and Lineage-Specific Mitochondrial Intergenic Length Variation
Source: Life (Basel). 2026 Jun 17;16(6):1015. doi: 10.3390/life16061015 (PMC13301886; doi:10.3390/life16061015)
Supplement: Supplementary file 1 [file life-16-01015-s001.zip › Table S1.xls]

Name	Accession	Description	Organism	Sequence Length
NC_018542	NC_018542.1	Alulatettix yunnanensis mitochondrion, complete genome	Alulatettix yunnanensis	15104
PQ869512	PQ869512.1	Bolivaritettix circocephalus mitochondrion, complete genome	Bolivaritettix circocephalus	16893
OK540319	OK540319.1	Coptotettix longtanensis mitochondrion, complete genome	Coptotettix longtanensis	16861
PQ826484	PQ826484.1	Edentatettix leyeensis isolate X67 mitochondrion, complete genome	Edentatettix leyeensis	15813
NC_046540	NC_046540.1	Ergatettix dorsifera mitochondrion, complete genome	Ergatettix dorsifera	15326
PQ524196	PQ524196.1	Eucriotettix amplifemurus voucher 18Z14 mitochondrion, complete genome	Eucriotettix amplifemurus	18337
NC_046541	NC_046541.1	Euparatettix bimaculatus mitochondrion, complete genome	Euparatettix bimaculatus	15221
NC_082933	NC_082933.1	Euparatettix tridentatus mitochondrion, complete genome	Euparatettix tridentatus	15086
NC_046542	NC_046542.1	Euparatettix variabilis mitochondrion, complete genome	Euparatettix variabilis	15194
NC_082934	NC_082934.1	Exothotettix guangxiensis mitochondrion, complete genome	Exothotettix guangxiensis	17643
PQ767100	PQ767100.1	Flatocerus nankunshanensis mitochondrion, complete genome	Flatocerus nankunshanensis	16147
PQ869510	PQ869510.1	Formosatettix dayaoshanensis mitochondrion, complete genome	Formosatettix dayaoshanensis	17976
PQ869511	PQ869511.1	Gibbotettix parvipulvillus mitochondrion, complete genome	Gibbotettix parvipulvillus	16541
NC_053546	NC_053546.1	Gryllus bimaculatus mitochondrion, complete genome	Gryllus bimaculatus	16075
NC_033985	NC_033985.1	Loxoblemmus doenitzi mitochondrion, complete genome	Loxoblemmus doenitzi	15396
OR003899	OR003899.1	Macromotettixoides brachycorna isolate X71-31 JL mitochondrion, complete genome	Macromotettixoides brachycorna	18034
OR030790	OR030790.1	Macromotettixoides maoershanensis mitochondrion, complete genome	Macromotettixoides maoershanensis	16995
OR030789	OR030789.1	Macromotettixoides orthomargina mitochondrion, complete genome	Macromotettixoides orthomargina	16999
PQ826485	PQ826485.1	Macromotettixoides yaana isolate X55 mitochondrion, complete genome	Macromotettixoides yaana	16379
PQ524197	PQ524197.1	Paragavialidium curvispinum voucher 18Z15 mitochondrion, complete genome	Paragavialidium curvispinum	18117
NC_071831	NC_071831.1	Paragavialidium hainanense mitochondrion, complete genome	Paragavialidium hainanense	17849
PQ767101	PQ767101.1	Phaesticus moniliantennatus mitochondrion, complete genome	Phaesticus moniliantennatus	16224
MZ169555	MZ169555.1	Saussurella borneensis mitochondrion, complete genome	Saussurella borneensis	16006
PQ835453	PQ835453.1	Saussurella cornuta mitochondrion, complete genome	Saussurella cornuta	16531
PQ835454	PQ835454.1	Saussurella longiptera mitochondrion, complete genome	Saussurella longiptera	16313
PQ783660	PQ783660.1	Scelimena melli mitochondrion, complete genome	Scelimena melli	16111
MH791445	MH791445.1	Systolederus spicupennis mitochondrion, complete genome	Systolederus spicupennis	15262
NC_071822	NC_071822.1	Teredorus anhuiensis mitochondrion, complete genome	Teredorus anhuiensis	15458
NC_063118	NC_063118.1	Teredorus bashanensis mitochondrion, complete genome	Teredorus bashanensis	14775
NC_082935	NC_082935.1	Teredorus guangxiensis mitochondrion, complete genome	Teredorus guangxiensis	15398
NC_063117	NC_063117.1	Teredorus hainanensis mitochondrion, complete genome	Teredorus hainanensis	14946
NC_018543	NC_018543.1	Tetrix japonica mitochondrion, complete genome	Tetrix japonica	15128
NC_071832	NC_071832.1	Thoradonta yunnana mitochondrion, complete genome	Thoradonta yunnana	17859
MW770353	MW770353.1	Tripetaloceroides tonkinensis mitochondrion, complete genome	Tripetaloceroides tonkinensis	16696
PP072313	PP072313.1	Xistra zhengi mitochondrion, complete genome	Xistra zhengi	18148
PQ783659	PQ783659.1	Zhengitettix curvispinus mitochondrion, complete genome	Zhengitettix curvispinus	16784
PQ869509	PQ869509.1	Zhengitettix transpicula mitochondrion, complete genome	Zhengitettix transpicula	15152
